# Supplementary material for: Application of High Resolution Melt analysis (HRM) for screening haplotype variation in a non-model plant genus: Cyclopia (Honeybush)
Source: PeerJ. 2020 May 15;8:e9187. doi: 10.7717/peerj.9187 (PMC7233275; doi:10.7717/peerj.9187)
Supplement: File S1 [file peerj-08-9187-s007.zip]

Archive with 6 entries (5 files):
- File S1/
- File S1/Concatenated haplotype assignment based on HRM clustering.csv
- File S1/Concatenating haplotypes and assigning them to individuals based on HRM clustering.R
- File S1/Haplotypes from cpDNA region 1.fasta
- File S1/Haplotypes from cpDNA region 2.fasta
- Archive created by free jZip.url
