# Supplementary material for: Application of High Resolution Melt analysis (HRM) for screening haplotype variation in a non-model plant genus: Cyclopia (Honeybush)
Source: PeerJ. 2020 May 15;8:e9187. doi: 10.7717/peerj.9187 (PMC7233275; doi:10.7717/peerj.9187)
Supplement: File S1 [file peerj-08-9187-s007.zip › File S1/Concatenated haplotype assignment based on HRM clustering.csv]

Sample ID	Spp	X	Y	loc	HRM cluster Region 1 haplotype	HRM cluster Region 2 haplotype	Haplotype	Mountain range
CYC1119	subternata	23.262868	-34.055498	PLETT	1	1	A	Outeniqua (E)
CYC1120	subternata	23.262868	-34.055498	PLETT	1	1	A	Outeniqua (E)
CYC1121	subternata	23.262868	-34.055498	PLETT	1	1	A	Outeniqua (E)
CYC1122	subternata	23.262868	-34.055498	PLETT	1	1	A	Outeniqua (E)
CYC1123	subternata	23.262868	-34.055498	PLETT	1	1	A	Outeniqua (E)
CYC890	subternata	22.39933	-33.88222	OUT	2	1	B	Outeniqua (W)
CYC892	subternata	22.39933	-33.88222	OUT	2	1	B	Outeniqua (W)
CYC897	subternata	22.39933	-33.88222	OUT	2	1	B	Outeniqua (W)
CYC136	subternata	22.428837	-33.882573	OUT	2	1	B	Outeniqua (W)
CYC135	subternata	22.429007	-33.882649	OUT	2	1	B	Outeniqua (W)
CYC670	subternata	24.217024	-33.968468	KP	3	1	C	Titsikamma
CYC672	subternata	24.217024	-33.968468	KP	3	1	C	Titsikamma
CYC686	subternata	24.217024	-33.968468	KP	3	1	C	Titsikamma
CYC691	subternata	24.217024	-33.968468	KP	3	1	C	Titsikamma
CYC692	subternata	24.217024	-33.968468	KP	3	1	C	Titsikamma
CYC500	subternata	23.651458	-33.966245	BKB	4	1	D	Titsikamma
CYC507	subternata	23.651458	-33.966245	BKB	4	1	D	Titsikamma
CYC508	subternata	23.651458	-33.966245	BKB	4	1	D	Titsikamma
CYC509	subternata	23.651458	-33.966245	BKB	4	1	D	Titsikamma
CYC509	subternata	23.651458	-33.966245	BKB	4	1	D	Titsikamma
CYC946	subternata	21.220818	-33.95544	GAR	1	2	E	Langeberg
CYC947	subternata	21.220818	-33.95544	GAR	1	2	E	Langeberg
CYC948	subternata	21.220818	-33.95544	GAR	1	2	E	Langeberg
CYC949	subternata	21.220818	-33.95544	GAR	1	2	E	Langeberg
CYC950	subternata	21.220818	-33.95544	GAR	1	2	E	Langeberg
