# Supplementary material for: Application of High Resolution Melt analysis (HRM) for screening haplotype variation in a non-model plant genus: Cyclopia (Honeybush)
Source: PeerJ. 2020 May 15;8:e9187. doi: 10.7717/peerj.9187 (PMC7233275; doi:10.7717/peerj.9187)
Supplement: File S1 [file peerj-08-9187-s007.zip › File S1/Haplotypes from cpDNA region 2.fasta]

>A
AGGTACTTCTGAATTGATCTCATCCCTTAAAAATTAAAATTTTAAATTGTTGAGTAATAACTTAATTATTAAATAAAATACTCTTTTAGAATTATCAATAACCCGCTATTGTTCGTTTTCGATTACGAAAAAAAATTACATATAAGTTTGTTAATTATGACATGAATTCTATCTCCATGAATGGGGATATAAGAACGAAAAAGGGGGATCATTTTTTTCTTTCTATTTTTTGTGCAAGTAAAAGGGGACTTAAAAAAATTAAAGGATTATTTCGTTTCTGATAGTCATTTATTTAATCAGTAGATAGGAGCATACCTCTTGATTGGAATTGTGGGGAGTACTGC
>B
AGGTACTTCTGAATTGATCTCATCCCTTAAAAATTAAAATTTTAAATTGTTGAGTAATAACTTAATTATTAAATAAAATACTCTTTTAGAATTATCAATAACCTGCTATTGTTCGTTTTCGATTACGAAAAAAAATTACATATAAGTTTGTTAATTATGACATGAATTCTATCTCCATGAAT-------TAAGAACGAAAAAGGGGGATCATTTTTTTCTTTCTATTTTTTGTGCAAGTAAAAGGGGACTTAAAAAAATTAAAGGATTATTTCGTTTCTGATAGTCATTTATTTAATCAGTAGATAGGAGCATACCTCTTGATTGGAATTGTGGGGAGTACTGC
>C
AGGTACTTCTGAATTGATCTCATCCCTTAAAAATTAAAATTTTAAATTGTTGAGTAATAACTTAATTATTAAATAAAATACTCTTTTAGAATTATCAATAACCCGCTATTGTTCGTTTTCGATTACGAAAAAAAATTACATATAAGTTTGTTAATTATGACATGAATTCTATCTCCATGAATGGGGATATAAGAACGAAAAAGGGGGATCATTTTTTTCTTTCTATTTTTTGTGCAAGTAAAAGGGGACTTAAAAAAATTAAAGGATTATTTCGTTTCTGATAGTCATTTATTTAATCAGTAGATAGGAGCATACCTCTTGATTGGAATTGTGGGGAGTACTGC
>D
AGGTACTTCTGAATTGATCTCATCCCTTAAAAATTAAAATTTTAAATTGTTGAGTAATAACTTAATTATTAAATAAAATACTCTTTTAGAATTATCAATAACCCGCTATTGTTCGTTTTCGATTACGAAAAAAAATTACATATAAGTTTGTTAATTATGACATGAATTCTATCTCCATGAATGGGGATATAAGAACGAAAAAGGGGGATCATTTTTTTCTTTCTATTTTTTGTGCAAGTAAAAGGGGACTTAAAAAAATTAAAGGATTATTTCGTTTCTGATAGTCATTTATTTAATCAGTAGATAGGAGCATACCTCTTGATTGGAATTGTGGGGAGTACTGC
>E
AGGTACTTCTGAATTGATCTCATCCCTTAAAAATTAAAATTTTAAATTGTTGAGTAATAACTTAATTATTAAATAAAATACTCTTTTAGAATTATCAATAACCCGCTATTGTTCGTTTTCGATTACGAAAAAAAATTACATATAAGTTTGTTAATTATGACATGAATTCTATCTCCATGAATGGGGATATAAGAACGAAAAAGGGGGATCATTTTTTTCTTTCTATTTTTTGTGCAAGTAAAAGGGGACTTAAAAAAATTAAAGGATTATTTCGTTTCTGATAGTCATTTATTTAATCAGTAGATAGGAGCATACCTCTTGATTGGAATTGTGGGGAGTACTGC
